# Supplementary material for: ﻿Phloeosinusmetasequoiae sp. nov. (Coleoptera, Curculionidae, Scolytinae, Phloeosinini), a new insect pest of Metasequoiaglyptostroboides in China
Source: Zookeys. 2025 Feb 20;1228:161–72. doi: 10.3897/zookeys.1228.138084 (PMC11868798; doi:10.3897/zookeys.1228.138084)
Supplement: XML Treatment for Phloeosinus metasequoiae [file zookeys.1228.138084-treatment1.xml]

<!DOCTYPE tp:taxon-treatment
  PUBLIC "-//TaxonX//DTD Taxonomic Treatment Publishing DTD v0 20100105//EN" "tax-treatment-NSO.dtd">
<tp:taxon-treatment xmlns:tp="http://www.plazi.org/taxpub"><tp:treatment-meta><kwd-group><label>Taxon classification</label><kwd>
                <named-content content-type="kingdom">Animalia</named-content>
              </kwd></kwd-group><mixed-citation publication-type="journal"><person-group><name><surname>Ning</surname><given-names>Hang</given-names></name><name><surname>Deng</surname><given-names>Ruixiong</given-names></name><name><surname>Huang</surname><given-names>Beibei</given-names></name><name><surname>Xiao</surname><given-names>Kaitong</given-names></name><name><surname>Huang</surname><given-names>Jingjing</given-names></name><name><surname>Hong</surname><given-names>Jianfeng</given-names></name><name><surname>Yi</surname><given-names>Yongmei</given-names></name></person-group><article-title>﻿<italic><tp:taxon-name><tp:taxon-name-part taxon-name-part-type="genus" reg="Phloeosinus">Phloeosinus</tp:taxon-name-part><tp:taxon-name-part taxon-name-part-type="species" reg="metasequoiae">metasequoiae</tp:taxon-name-part></tp:taxon-name></italic> sp. nov. (<tp:taxon-name><tp:taxon-name-part taxon-name-part-type="order">Coleoptera</tp:taxon-name-part></tp:taxon-name>, <tp:taxon-name><tp:taxon-name-part taxon-name-part-type="family">Curculionidae</tp:taxon-name-part></tp:taxon-name>, <tp:taxon-name><tp:taxon-name-part taxon-name-part-type="subfamily">Scolytinae</tp:taxon-name-part></tp:taxon-name>, <tp:taxon-name><tp:taxon-name-part taxon-name-part-type="tribe">Phloeosinini</tp:taxon-name-part></tp:taxon-name>), a new insect pest of <italic><tp:taxon-name><tp:taxon-name-part taxon-name-part-type="genus" reg="Metasequoia">Metasequoia</tp:taxon-name-part><tp:taxon-name-part taxon-name-part-type="species" reg="glyptostroboides">glyptostroboides</tp:taxon-name-part></tp:taxon-name></italic> in China</article-title><source>Zookeys</source><day>20</day><month>02</month><year>2025</year><volume>1228</volume><fpage>161</fpage><lpage>172</lpage><pub-id pub-id-type="doi">10.3897/zookeys.1228.138084</pub-id></mixed-citation></tp:treatment-meta><tp:nomenclature><label>﻿</label><tp:taxon-name>
              <object-id xmlns:xlink="http://www.w3.org/1999/xlink" content-type="arpha" xlink:type="simple">7ECC22C0-0D8E-5FE8-B1D1-87E0FE8FB199</object-id>
              <tp:taxon-name-part taxon-name-part-type="genus" reg="Phloeosinus">Phloeosinus</tp:taxon-name-part>
              <tp:taxon-name-part taxon-name-part-type="species" reg="metasequoiae">metasequoiae</tp:taxon-name-part>
              <object-id xmlns:xlink="http://www.w3.org/1999/xlink" content-type="zoobank" xlink:type="simple">https://zoobank.org/16EB30DA-8C67-4444-8719-69B8A1B3EA61</object-id>
            </tp:taxon-name><tp:taxon-authority>Ning</tp:taxon-authority><tp:taxon-status xmlns:xlink="http://www.w3.org/1999/xlink" xlink:type="simple">sp. nov.</tp:taxon-status><xref ref-type="fig" rid="F1">Fig. 1</xref></tp:nomenclature><tp:treatment-sec sec-type="type material" id="SECID0ELAAE"><title>Type material.</title><p><bold><italic>Holotype</italic></bold>: • female: China, Hubei Province: Enshi Tujia and Miao Autonomous Prefecture, Lichuan City, Xindoushan National Nature Reserve, Zhonglu Town, Shiziba Village; <named-content xmlns:xlink="http://www.w3.org/1999/xlink" content-type="dwc:verbatimCoordinates" xlink:type="simple"><named-content content-type="geo-json" specific-use="{&#34;type&#34;:&#34;Point&#34;,&#34;coordinates&#34;:[108.694444,30.116944]}" id="NCID0EZAAE" xlink:type="simple">30°7'1"N, 108°41'40"E</named-content></named-content>; elev. 1123 m; all specimens were collected by HN, RD and KX; 5 June 2024; <abbrev xmlns:xlink="http://www.w3.org/1999/xlink" content-type="institution" xlink:title="Animal Specimens Museum, College of Forestry and Horticulture, Hubei Minzu University, Enshi, Hubei, China" id="ABBRID0E5AAE" xlink:type="simple">ASM-HBMZU</abbrev>, XDS-SZB007.</p><p><bold><italic>Paratypes</italic></bold>: • 4 females, 5 males, with the same data as the holotype <abbrev xmlns:xlink="http://www.w3.org/1999/xlink" content-type="institution" xlink:title="Animal Specimens Museum, College of Forestry and Horticulture, Hubei Minzu University, Enshi, Hubei, China" id="ABBRID0EKBAE" xlink:type="simple">ASM-HBMZU</abbrev>, XDS-SZB003, XDS-SZB011–018 • 3 females, 4 males; Enshi Tujia and Miao Autonomous Prefecture, Lichuan City, Xindoushan National Nature Reserve, Fubao Mountain Forest Management Area; <named-content xmlns:xlink="http://www.w3.org/1999/xlink" content-type="dwc:verbatimCoordinates" xlink:type="simple"><named-content content-type="geo-json" specific-use="{&#34;type&#34;:&#34;Point&#34;,&#34;coordinates&#34;:[108.707222,30.209167]}" id="NCID0ESBAE" xlink:type="simple">30°12'33"N, 108°42'26"E</named-content></named-content>; elev. 1394 m; 5 June 2024; <abbrev xmlns:xlink="http://www.w3.org/1999/xlink" content-type="institution" xlink:title="Animal Specimens Museum, College of Forestry and Horticulture, Hubei Minzu University, Enshi, Hubei, China" id="ABBRID0EXBAE" xlink:type="simple">ASM-HBMZU</abbrev>, XDS-FBM017–023 • 7 females, 4 males; Enshi Tujia and Miao Autonomous Prefecture, Lichuan City, Xindoushan National Nature Reserve, Wangying Town; <named-content xmlns:xlink="http://www.w3.org/1999/xlink" content-type="dwc:verbatimCoordinates" xlink:type="simple"><named-content content-type="geo-json" specific-use="{&#34;type&#34;:&#34;Point&#34;,&#34;coordinates&#34;:[108.704722,30.266667]}" id="NCID0E6BAE" xlink:type="simple">30°16'N, 108°42'17"E</named-content></named-content>; elev. 1130 m; 6 June 2024; <abbrev xmlns:xlink="http://www.w3.org/1999/xlink" content-type="institution" xlink:title="Animal Specimens Museum, College of Forestry and Horticulture, Hubei Minzu University, Enshi, Hubei, China" id="ABBRID0EECAE" xlink:type="simple">ASM-HBMZU</abbrev>, XDS-WY003–008, XDS-WY015–019 • 5 females, 3 males; Enshi Tujia and Miao Autonomous Prefecture, Lichuan City, Xindoushan National Nature Reserve, Jiannan Town; <named-content xmlns:xlink="http://www.w3.org/1999/xlink" content-type="dwc:verbatimCoordinates" xlink:type="simple"><named-content content-type="geo-json" specific-use="{&#34;type&#34;:&#34;Point&#34;,&#34;coordinates&#34;:[108.537500,30.435833]}" id="NCID0EMCAE" xlink:type="simple">30°26'9"N, 108°32'15"E</named-content></named-content>; elev. 974 m; 7 June 2024; <abbrev xmlns:xlink="http://www.w3.org/1999/xlink" content-type="institution" xlink:title="Animal Specimens Museum, College of Forestry and Horticulture, Hubei Minzu University, Enshi, Hubei, China" id="ABBRID0ERCAE" xlink:type="simple">ASM-HBMZU</abbrev>, XDS-JN010–017 • 7 females, 3 males; Enshi Tujia and Miao Autonomous Prefecture, Lichuan City, Xindoushan National Nature Reserve, Moudao Town; <named-content xmlns:xlink="http://www.w3.org/1999/xlink" content-type="dwc:verbatimCoordinates" xlink:type="simple"><named-content content-type="geo-json" specific-use="{&#34;type&#34;:&#34;Point&#34;,&#34;coordinates&#34;:[108.688333,30.433333]}" id="NCID0EZCAE" xlink:type="simple">30°26'N, 108°41'18"E</named-content></named-content>; elev. 1377 m; 8 June 2024; <abbrev xmlns:xlink="http://www.w3.org/1999/xlink" content-type="institution" xlink:title="Animal Specimens Museum, College of Forestry and Horticulture, Hubei Minzu University, Enshi, Hubei, China" id="ABBRID0E5CAE" xlink:type="simple">ASM-HBMZU</abbrev>, XDS-MD015–024 • 1 female, 3 males; Enshi Tujia and Miao Autonomous Prefecture, Lichuan City, Xindoushan National Nature Reserve, Zhonglu Town; <named-content xmlns:xlink="http://www.w3.org/1999/xlink" content-type="dwc:verbatimCoordinates" xlink:type="simple"><named-content content-type="geo-json" specific-use="{&#34;type&#34;:&#34;Point&#34;,&#34;coordinates&#34;:[108.738889,30.043056]}" id="NCID0EGDAE" xlink:type="simple">30°″2'35"N, 108°44'20"E</named-content></named-content>; elev. 829 m; 9 June 2024; <abbrev xmlns:xlink="http://www.w3.org/1999/xlink" content-type="institution" xlink:title="Animal Specimens Museum, College of Forestry and Horticulture, Hubei Minzu University, Enshi, Hubei, China" id="ABBRID0ELDAE" xlink:type="simple">ASM-HBMZU</abbrev>, XDS-ZL002, XDS-ZL008–0010.</p></tp:treatment-sec><tp:treatment-sec sec-type="Similar species" id="SECID0EQDAE"><title>Similar species.</title><p><italic><tp:taxon-name><tp:taxon-name-part taxon-name-part-type="genus" reg="Phloeosinus">Phloeosinus</tp:taxon-name-part><tp:taxon-name-part taxon-name-part-type="species" reg="aubei">aubei</tp:taxon-name-part></tp:taxon-name></italic> (Perris, 1855).</p></tp:treatment-sec><tp:treatment-sec sec-type="diagnosis" id="SECID0EBEAE"><title>Diagnosis.</title><p>2.2–2.6 mm long (mean = 2.43 mm, <italic>n</italic> = 50); 2.59–2.65× as long as wide. <italic><tp:taxon-name><tp:taxon-name-part taxon-name-part-type="genus" reg="Phloeosinus">Phloeosinus</tp:taxon-name-part><tp:taxon-name-part taxon-name-part-type="species" reg="metasequoiae">metasequoiae</tp:taxon-name-part></tp:taxon-name></italic> sp. nov. is similar to <italic><tp:taxon-name><tp:taxon-name-part taxon-name-part-type="genus" reg="Phloeosinus">P.</tp:taxon-name-part><tp:taxon-name-part taxon-name-part-type="species" reg="aubei">aubei</tp:taxon-name-part></tp:taxon-name></italic>, although the body is shorter and broader, with a notch in the middle of the anterior edge of the compound eye, and an oblong-ovate antennal club; the surface of the anterior thoracic dorsal plate is flat, and there are large tubercles on stripes 1 and 3 of the elytra, as shown in Fig. <xref ref-type="fig" rid="F1">1</xref>. <italic><tp:taxon-name><tp:taxon-name-part taxon-name-part-type="genus" reg="Phloeosinus">Phloeosinus</tp:taxon-name-part><tp:taxon-name-part taxon-name-part-type="species" reg="metasequoiae">metasequoiae</tp:taxon-name-part></tp:taxon-name></italic> sp. nov. can be distinguished from other species of <italic><tp:taxon-name><tp:taxon-name-part taxon-name-part-type="genus" reg="Phloeosinus">Phloeosinus</tp:taxon-name-part></tp:taxon-name></italic> based on two main differences. Firstly, the compound eyes of <italic><tp:taxon-name><tp:taxon-name-part taxon-name-part-type="genus" reg="Phloeosinus">P.</tp:taxon-name-part><tp:taxon-name-part taxon-name-part-type="species" reg="metasequoiae">metasequoiae</tp:taxon-name-part></tp:taxon-name></italic> sp. nov. are notched, and the frontal and prothoracic surfaces are characterized by reticulations, which is a feature that can be used to distinguish this species from the most similar species, <italic><tp:taxon-name><tp:taxon-name-part taxon-name-part-type="genus" reg="Phloeosinus">P.</tp:taxon-name-part><tp:taxon-name-part taxon-name-part-type="species" reg="aubei">aubei.</tp:taxon-name-part></tp:taxon-name></italic> Secondly, <italic><tp:taxon-name><tp:taxon-name-part taxon-name-part-type="genus" reg="Phloeosinus">P.</tp:taxon-name-part><tp:taxon-name-part taxon-name-part-type="species" reg="metasequoiae">metasequoiae</tp:taxon-name-part></tp:taxon-name></italic> sp. nov. and <italic><tp:taxon-name><tp:taxon-name-part taxon-name-part-type="genus" reg="Phloeosinus">P.</tp:taxon-name-part><tp:taxon-name-part taxon-name-part-type="species" reg="aubei">aubei</tp:taxon-name-part></tp:taxon-name></italic> differ significantly with respect to the basal margin of the elytra, with the basal margin of the <italic><tp:taxon-name><tp:taxon-name-part taxon-name-part-type="genus" reg="Phloeosinus">P.</tp:taxon-name-part><tp:taxon-name-part taxon-name-part-type="species" reg="metasequoiae">metasequoiae</tp:taxon-name-part></tp:taxon-name></italic> sp. nov. elytra being characterized by its deep V-shape, whereas that of the <italic><tp:taxon-name><tp:taxon-name-part taxon-name-part-type="genus" reg="Phloeosinus">P.</tp:taxon-name-part><tp:taxon-name-part taxon-name-part-type="species" reg="aubei">aubei</tp:taxon-name-part></tp:taxon-name></italic> elytra is relatively flat, as shown in Figs <xref ref-type="fig" rid="F2">2</xref>, <xref ref-type="fig" rid="F3">3</xref>.</p><fig id="F1" position="float" orientation="portrait"><object-id xmlns:xlink="http://www.w3.org/1999/xlink" content-type="doi" xlink:type="simple">10.3897/zookeys.1228.138084.figure1</object-id><object-id xmlns:xlink="http://www.w3.org/1999/xlink" content-type="arpha" xlink:type="simple">5CD517A4-D5F0-5F2F-AE89-6F1E7CD54C05</object-id><label>Figure 1.</label><caption><p><italic><tp:taxon-name><tp:taxon-name-part taxon-name-part-type="genus" reg="Phloeosinus">Phloeosinus</tp:taxon-name-part><tp:taxon-name-part taxon-name-part-type="species" reg="metasequoiae">metasequoiae</tp:taxon-name-part></tp:taxon-name></italic> sp. nov., holotype, female <bold>A, B</bold> dorsal view <bold>C, D</bold> ventral view <bold>E, F</bold> lateral view <bold>G</bold> head <bold>H</bold> mouthparts <bold>I</bold> elytra declivity.</p></caption><graphic xmlns:xlink="http://www.w3.org/1999/xlink" xlink:href="zookeys-1228-161_article-138084__-g001.jpg" position="float" orientation="portrait" xlink:type="simple" id="oo_1256742.jpg"><uri content-type="original_file" xlink:type="simple">https://binary.pensoft.net/fig/1256742</uri></graphic></fig><fig id="F2" position="float" orientation="portrait"><object-id xmlns:xlink="http://www.w3.org/1999/xlink" content-type="doi" xlink:type="simple">10.3897/zookeys.1228.138084.figure2</object-id><object-id xmlns:xlink="http://www.w3.org/1999/xlink" content-type="arpha" xlink:type="simple">9D6ED794-7133-5559-994A-2D7224F2F376</object-id><label>Figure 2.</label><caption><p>Morphological characteristics of the leading edge of elytra in <italic><tp:taxon-name><tp:taxon-name-part taxon-name-part-type="genus" reg="Phloeosinus">Phloeosinus</tp:taxon-name-part><tp:taxon-name-part taxon-name-part-type="species" reg="metasequoiae">metasequoiae</tp:taxon-name-part></tp:taxon-name></italic> sp. nov.</p></caption><graphic xmlns:xlink="http://www.w3.org/1999/xlink" xlink:href="zookeys-1228-161_article-138084__-g002.jpg" position="float" orientation="portrait" xlink:type="simple" id="oo_1256743.jpg"><uri content-type="original_file" xlink:type="simple">https://binary.pensoft.net/fig/1256743</uri></graphic></fig><fig id="F3" position="float" orientation="portrait"><object-id xmlns:xlink="http://www.w3.org/1999/xlink" content-type="doi" xlink:type="simple">10.3897/zookeys.1228.138084.figure3</object-id><object-id xmlns:xlink="http://www.w3.org/1999/xlink" content-type="arpha" xlink:type="simple">0B6CDC06-C447-5055-BE35-FDA86B3FE7CD</object-id><label>Figure 3.</label><caption><p>Morphological characteristics of the leading edge of elytra in <italic><tp:taxon-name><tp:taxon-name-part taxon-name-part-type="genus" reg="Phloeosinus">Phloeosinus</tp:taxon-name-part><tp:taxon-name-part taxon-name-part-type="species" reg="aubei">aubei</tp:taxon-name-part></tp:taxon-name></italic>.</p></caption><graphic xmlns:xlink="http://www.w3.org/1999/xlink" xlink:href="zookeys-1228-161_article-138084__-g003.jpg" position="float" orientation="portrait" xlink:type="simple" id="oo_1256744.jpg"><uri content-type="original_file" xlink:type="simple">https://binary.pensoft.net/fig/1256744</uri></graphic></fig></tp:treatment-sec><tp:treatment-sec sec-type="description" id="SECID0ETKAE"><title>Description.</title><p><bold>Female</bold>: 2.2–2.6 mm long (mean = 2.43 mm, <italic>n</italic> = 50); 2.59–2.65× as long as wide. Body black or black-brown without luster, moderately densely covered with short, yellowish-brown, hair-like setae. <bold><italic>Head</italic></bold>: epistoma entire, transverse, with a row of moderately long, sparse hair-like setae. Frons below upper margin of eye and above epistoma flat. Eye emargination (Fig. <xref ref-type="fig" rid="F4">4</xref>). Antennae with four funicle segments (including the pedicel). Antennal club with two procurved sutures. <bold><italic>Pronotum</italic></bold>: 0.96–1.14 (mean = 1.05, <italic>n</italic> = 50) × as long as wide. Pronotum widest at base, appearing almost triangular in profile. Surface of pronotal plate rough, reticular, with short yellow setae. Apparent triangular protrusion in the pronotum base, curved laterally. <bold><italic>Elytra</italic></bold>: 1.86–2.04× (mean = 2.0, <italic>n</italic> = 50) × as long as wide, 1.10–1.15 (mean = 1.12, <italic>n</italic> = 50) × as long as pronotum. Deeply V-shaped in the basal margin of elytra. Coarse surface with tubercles, dark-red declivity, and short, yellow setae. Two longitudinal tubercles present between each striae, with nine longitudinal interstriae on each elytra, larger tubercles at the base than at the front end, and larger tubercles in the 1<sup>st</sup>, 3<sup>rd</sup>, and 5<sup>th</sup> striae near the elytral striae. <bold><italic>Legs</italic></bold>: procoxae contiguous. Protibiae obliquely triangular, broadest at apical 1/3, densely covered with yellow setae. Posterior face of protibiae, with some small punctures near base and inner margin.</p><fig id="F4" position="float" orientation="portrait"><object-id xmlns:xlink="http://www.w3.org/1999/xlink" content-type="doi" xlink:type="simple">10.3897/zookeys.1228.138084.figure4</object-id><object-id xmlns:xlink="http://www.w3.org/1999/xlink" content-type="arpha" xlink:type="simple">87657E64-25C3-5ABA-9F3A-07AE84268EFD</object-id><label>Figure 4.</label><caption><p><bold>a</bold> compound eyes deeply emarginate <bold>b</bold> Surface of frons andprothorax not smooth but reticulate.</p></caption><graphic xmlns:xlink="http://www.w3.org/1999/xlink" xlink:href="zookeys-1228-161_article-138084__-g004.jpg" position="float" orientation="portrait" xlink:type="simple" id="oo_1256745.jpg"><uri content-type="original_file" xlink:type="simple">https://binary.pensoft.net/fig/1256745</uri></graphic></fig><p><bold>Male</bold>. (Figs <xref ref-type="fig" rid="F5">5</xref>, <xref ref-type="fig" rid="F6">6</xref>). 2.0–2.5 mm long (mean = 2.38 mm, n = 50); 2.51–2.59× as long as wide. <bold><italic>Pronotum</italic></bold>: 0.89–1.10 (mean = 0.99, <italic>n</italic> = 50) × as long as wide. <bold><italic>Elytra</italic></bold>: 1.82–1.97 (mean = 1.91, <italic>n</italic> = 50) × as long as wide, 1.01–1.09 (mean = 1.06, <italic>n</italic> = 50) × as long as pronotum. Coarse surface with tubercles, tubercles in male elytral declivity larger than those in females (Fig. <xref ref-type="fig" rid="F7">7</xref>). Similar to females in most features except body size and size of tubercles in elytral declivity.</p><fig id="F5" position="float" orientation="portrait"><object-id xmlns:xlink="http://www.w3.org/1999/xlink" content-type="doi" xlink:type="simple">10.3897/zookeys.1228.138084.figure5</object-id><object-id xmlns:xlink="http://www.w3.org/1999/xlink" content-type="arpha" xlink:type="simple">25D484E3-A7D1-5628-A43F-B5E277315327</object-id><label>Figure 5.</label><caption><p>Elytral declivity in <italic><tp:taxon-name><tp:taxon-name-part taxon-name-part-type="genus" reg="Phloeosinus">Phloeosinus</tp:taxon-name-part><tp:taxon-name-part taxon-name-part-type="species" reg="metasequoiae">metasequoiae</tp:taxon-name-part></tp:taxon-name></italic> sp. nov. male.</p></caption><graphic xmlns:xlink="http://www.w3.org/1999/xlink" xlink:href="zookeys-1228-161_article-138084__-g005.jpg" position="float" orientation="portrait" xlink:type="simple" id="oo_1256746.jpg"><uri content-type="original_file" xlink:type="simple">https://binary.pensoft.net/fig/1256746</uri></graphic></fig><fig id="F6" position="float" orientation="portrait"><object-id xmlns:xlink="http://www.w3.org/1999/xlink" content-type="doi" xlink:type="simple">10.3897/zookeys.1228.138084.figure6</object-id><object-id xmlns:xlink="http://www.w3.org/1999/xlink" content-type="arpha" xlink:type="simple">617B05E1-39C9-58B7-8C95-6D2A207520D4</object-id><label>Figure 6.</label><caption><p>Aedeagus of <italic><tp:taxon-name><tp:taxon-name-part taxon-name-part-type="genus" reg="Phloeosinus">Phloeosinus</tp:taxon-name-part><tp:taxon-name-part taxon-name-part-type="species" reg="metasequoiae">metasequoiae</tp:taxon-name-part></tp:taxon-name></italic> sp. nov. male.</p></caption><graphic xmlns:xlink="http://www.w3.org/1999/xlink" xlink:href="zookeys-1228-161_article-138084__-g006.jpg" position="float" orientation="portrait" xlink:type="simple" id="oo_1256747.jpg"><uri content-type="original_file" xlink:type="simple">https://binary.pensoft.net/fig/1256747</uri></graphic></fig><fig id="F7" position="float" orientation="portrait"><object-id xmlns:xlink="http://www.w3.org/1999/xlink" content-type="doi" xlink:type="simple">10.3897/zookeys.1228.138084.figure7</object-id><object-id xmlns:xlink="http://www.w3.org/1999/xlink" content-type="arpha" xlink:type="simple">C7ABC14F-1BC1-55F0-BE0A-2948071941A4</object-id><label>Figure 7.</label><caption><p>Elytral declivity of <italic><tp:taxon-name><tp:taxon-name-part taxon-name-part-type="genus" reg="Phloeosinus">Phloeosinus</tp:taxon-name-part><tp:taxon-name-part taxon-name-part-type="species" reg="metasequoiae">metasequoiae</tp:taxon-name-part></tp:taxon-name></italic> sp. nov. <bold>a</bold> male <bold>b</bold> female.</p></caption><graphic xmlns:xlink="http://www.w3.org/1999/xlink" xlink:href="zookeys-1228-161_article-138084__-g007.jpg" position="float" orientation="portrait" xlink:type="simple" id="oo_1256748.jpg"><uri content-type="original_file" xlink:type="simple">https://binary.pensoft.net/fig/1256748</uri></graphic></fig></tp:treatment-sec><tp:treatment-sec sec-type="etymology" id="SECID0ESPAE"><title>Etymology.</title><p>The specific epithet <italic>metasequoiae</italic> is the genitive of the genus name of the host plant, <italic>Metasequoia</italic>, indicating that this new species is associated with this plant.</p></tp:treatment-sec><tp:treatment-sec sec-type="host" id="SECID0EJQAE"><title>Host.</title><p><italic><tp:taxon-name><tp:taxon-name-part taxon-name-part-type="genus" reg="Metasequoia">Metasequoia</tp:taxon-name-part><tp:taxon-name-part taxon-name-part-type="species" reg="glyptostroboides">glyptostroboides</tp:taxon-name-part></tp:taxon-name></italic> Hu &amp;W.C.Cheng</p></tp:treatment-sec><tp:treatment-sec sec-type="distribution" id="SECID0E1QAE"><title>Distribution.</title><p>Known only from the type locality (Fig. <xref ref-type="fig" rid="F8">8</xref>).</p><fig id="F8" position="float" orientation="portrait"><object-id xmlns:xlink="http://www.w3.org/1999/xlink" content-type="doi" xlink:type="simple">10.3897/zookeys.1228.138084.figure8</object-id><object-id xmlns:xlink="http://www.w3.org/1999/xlink" content-type="arpha" xlink:type="simple">8465C80F-53BD-5B3A-8956-657CBE27562D</object-id><label>Figure 8.</label><caption><p>Distribution map of <italic><tp:taxon-name><tp:taxon-name-part taxon-name-part-type="genus" reg="Phloeosinus">Phloeosinus</tp:taxon-name-part><tp:taxon-name-part taxon-name-part-type="species" reg="metasequoiae">metasequoiae</tp:taxon-name-part></tp:taxon-name></italic> sp. nov. in China.</p></caption><graphic xmlns:xlink="http://www.w3.org/1999/xlink" xlink:href="zookeys-1228-161_article-138084__-g008.jpg" position="float" orientation="portrait" xlink:type="simple" id="oo_1256749.jpg"><uri content-type="original_file" xlink:type="simple">https://binary.pensoft.net/fig/1256749</uri></graphic></fig></tp:treatment-sec><tp:treatment-sec sec-type="biology" id="SECID0E3RAE"><title>Biology.</title><p>Unknown</p></tp:treatment-sec></tp:taxon-treatment>
